# Supplementary material for: Optimizing Telehealth: Leveraging Key Performance Indicators for Enhanced TeleHealth and Digital Healthcare Outcomes (Telemechron Study)
Source: Healthcare (Basel). 2024 Jul 1;12(13):1319. doi: 10.3390/healthcare12131319 (PMC11241174; doi:10.3390/healthcare12131319)
Supplement: Supplementary file 1 [file healthcare-12-01319-s001.zip]

Archive with 1 entries (1 files):
- healthcare-3066873-supplementary.pdf
